# Supplementary material for: Effectiveness of an Advanced Naloxone Training, Simulation, and Assessment of Second-Year Pharmacy Students
Source: Pharmacy (Basel). 2022 Nov 19;10(6):153. doi: 10.3390/pharmacy10060153 (PMC9680519; doi:10.3390/pharmacy10060153)
Supplement: Supplementary file 1 [file pharmacy-10-00153-s001.zip]

Archive with 1 entries (1 files):
- pharmacy-1988005-supplementary.pdf
